# Supplementary material for: BmSV2A and BmSV2B Are Involved in Regulating GABAergic Neuron-Related Gene Expression in the Silkworm, Bombyx mori
Source: Insects. 2025 Mar 1;16(3):251. doi: 10.3390/insects16030251 (PMC11943286; doi:10.3390/insects16030251)
Supplement: Supplementary file 1 [file insects-16-00251-s001.zip]

Archive with 1 entries (1 files):
- insects-3453426-supplementary.pdf
